# Supplementary material for: Unveiling the Nexus: Sulphur Dioxide Exposure, Proximity to Mining, and Respiratory Illnesses in Kankoyo: A Mixed-Methods Investigation
Source: Int J Environ Res Public Health. 2024 Jun 28;21(7):850. doi: 10.3390/ijerph21070850 (PMC11276504; doi:10.3390/ijerph21070850)
Supplement: Supplementary file 1 [file ijerph-21-00850-s001.zip]

Archive with 7 entries (4 files):
- DATASETS/
- DATASETS/RETROSPECTIVE/
- DATASETS/RETROSPECTIVE/PRE_retrospective_season_analysis.csv
- DATASETS/SPATIAL-HOTSPOT/
- DATASETS/SPATIAL-HOTSPOT/mopani - Sheet1.csv
- Figure S1-Spatial Mapping.jpeg
- Table S1-Research Strategy.pdf
