# Supplementary material for: Unveiling the Nexus: Sulphur Dioxide Exposure, Proximity to Mining, and Respiratory Illnesses in Kankoyo: A Mixed-Methods Investigation
Source: Int J Environ Res Public Health. 2024 Jun 28;21(7):850. doi: 10.3390/ijerph21070850 (PMC11276504; doi:10.3390/ijerph21070850)
Supplement: Supplementary file 1 [file ijerph-21-00850-s001.zip › DATASETS/RETROSPECTIVE/PRE_retrospective_season_analysis.csv]

Year	Month	SO2	Asthma <1 y	Asthma (1-4)y	Asthma >5 year	RI: non-P <1 y	RI: non-P (1-4)y	RI: non-P >5 year	RI: P <1 y	RI: P (1-4)y	RI: P >5 year	Season
2009	january	6773	1	1	21	57	61	91	3	5	38	Wet Rainy Season
2009	february	6574	1	1	21	51	72	90	3	5	38	Wet Rainy Season
2009	march	686	1	1	21	45	60	74	3	5	38	Wet Rainy Season
2009	april	752	1	2	21	45	35	64	3	5	38	Wet Rainy Season
2009	may	7834	1	2	21	36	31	65	3	5	1	Cool Dry Season
2009	june	8051	1	2	21	20	43	73	3	5	1	Cool Dry Season
2009	july	7731	1	2	21	52	75	121	3	5	2	Cool Dry Season
2009	august	760	1	4	21	38	65	84	3	1	2	Cool Dry Season
2009	september	883	1	5	5	82	131	218	3	2	2	Hot and Dry Season
2009	october	914	1	1	1	29	54	106	2	2	1	Hot and Dry Season
2009	november	891	1	2	2	38	46	53	2	2	1	Hot and Dry Season
2009	December	9029	1	4	4	47	44	76	1	1	1	Wet Rainy Season
2010	January	8635	1	4	4	66	81	91	1	1	2	Wet Rainy Season
2010	february	8241	1	3	4	61	97	99	1	1	2	Wet Rainy Season
2010	march	5691	1	1	4	47	64	91	1	2	2	Wet Rainy Season
2010	april	1299	1	1	3	20	60	78	1	2	2	Wet Rainy Season
2010	may	934	1	1	3	36	85	124	1	2	2	Cool Dry Season
2010	june	8017	1	1	3	24	41	128	1	2	2	Cool Dry Season
2010	july	8017	1	1	3	12	31	117	1	2	1	Cool Dry Season
2010	august	1256	1	2	2	31	50	123	1	2	1	Cool Dry Season
2010	september	1111	1	2	2	14	15	45	1	2	1	Hot and Dry Season
2010	october	1429	1	1	1	16	19	21	1	2	1	Hot and Dry Season
2010	november	475	1	1	1	31	78	101	1	1	1	Hot and Dry Season
2010	December	3263	1	2	2	41	69	117	1	1	1	Wet Rainy Season
2011	january	952	1	2	2	33	89	89	1	1	1	Wet Rainy Season
2011	february	1029	1	2	2	38	95	114	1	1	1	Wet Rainy Season
2011	march	986	1	2	2	71	150	200	1	1	1	Wet Rainy Season
2011	april	830	1	2	2	48	74	118	1	1	1	Wet Rainy Season
2011	may	5870	1	2	2	29	57	118	1	1	1	Cool Dry Season
2011	june	8592	1	1	1	49	114	371	1	1	1	Cool Dry Season
2011	july	5976	1	1	1	46	102	259	1	1	1	Cool Dry Season
2011	august	831	1	3	3	67	104	185	1	2	1	Cool Dry Season
2011	september	884	1	2	2	38	69	83	1	2	1	Hot and Dry Season
2011	october	896	1	1	1	67	100	136	1	3	1	Hot and Dry Season
2011	november	937	1	4	4	51	125	165	1	3	1	Hot and Dry Season
2011	December	9166	1	4	4	89	175	195	1	5	2	Wet Rainy Season
2012	january	6669	1	1	1	57	180	245	5	6	4	Wet Rainy Season
2012	february	7240	1	3	3	32	70	171	3	4	5	Wet Rainy Season
2012	march	1105	2	3	3	25	62	139	2	4	5	Wet Rainy Season
2012	april	5716	2	3	3	19	53	108	2	4	5	Wet Rainy Season
2012	may	3858	2	2	2	12	45	76	1	4	5	Cool Dry Season
2012	june	4763	2	2	2	26	55	168	1	3	4	Cool Dry Season
2012	july	8574	2	5	5	30	85	110	2	3	4	Cool Dry Season
2012	august	4558	2	4	4	34	77	103	2	2	3	Cool Dry Season
2012	september	7812	2	2	2	37	68	97	3	2	3	Hot and Dry Season
2012	october	1143	2	1	1	41	60	90	3	1	2	Hot and Dry Season
2012	november	2143	2	3	3	45	98	148	2	1	2	Hot and Dry Season
2012	December	957	2	7	7	50	67	149	3	2	1	Wet Rainy Season
2013	january	248	2	10	10	140	205	328	3	2	1	Wet Rainy Season
2013	february	156	2	8	8	86	213	553	3	2	2	Wet Rainy Season
2013	march	5640	2	6	6	63	151	374	3	2	2	Wet Rainy Season
2013	april	3187	2	9	9	95	127	315	2	2	3	Wet Rainy Season
2013	may	1903	2	3	3	85	98	248	1	2	3	Cool Dry Season
2013	june	4457	2	13	13	75	89	222	1	1	3	Cool Dry Season
2013	august	3180	2	11	11	67	97	222	1	1	2	Cool Dry Season
2013	september	3818	2	8	8	58	105	223	2	1	2	Hot and Dry Season
2013	october	3499	2	6	6	50	113	223	2	1	2	Hot and Dry Season
2013	november	381	2	3	3	41	121	223	2	1	2	Hot and Dry Season
2013	December	2095	2	2	2	46	102	213	2	1	1	Wet Rainy Season
2014	january	201	1	2	2	50	83	203	1	1	1	Wet Rainy Season
2014	februay	633	1	3	3	62	142	266	1	1	2	Wet Rainy Season
2014	march	834	1	4	4	73	201	329	1	2	2	Wet Rainy Season
2014	april	881	1	3	3	109	276	359	2	2	4	Wet Rainy Season
2014	may	1903	1	2	2	61	150	311	1	2	20	Cool Dry Season
2014	june	3317	1	10	10	71	111	189	2	2	11	Cool Dry Season
2014	july	2610	1	8	8	85	140	272	1	2	2	Cool Dry Season
2014	august	2963	1	5	5	74	139	252	2	2	9	Cool Dry Season
2014	september	202	1	7	7	97	155	298	2	1	16	Hot and Dry Season
2014	october	163	1	6	6	67	110	259	2	1	19	Hot and Dry Season
2014	november	128	1	4	4	75	115	226	2	2	22	Hot and Dry Season
2014	december	479	1	5	5	82	120	192	2	2	24	Wet Rainy Season
2015	january	88	1	4	4	64	107	307	4	2	17	Wet Rainy Season
2015	february	446	1	7	7	100	138	247	1	2	11	Wet Rainy Season
2015	march	167	1	13	13	165	266	433	8	2	4	Wet Rainy Season
2015	april	255	1	9	9	142	174	381	15	26	79	Wet Rainy Season
2015	may	211	1	12	12	64	165	365	2	4	2	Cool Dry Season
2015	june	839	1	7	7	81	91	315	2	3	29	Cool Dry Season
2015	july	857	1	11	11	91	120	250	2	2	56	Cool Dry Season
2015	august	4558	1	2	2	95	152	555	2	1	4	Cool Dry Season
2015	september	781	1	6	6	92	133	434	2	6	4	Hot and Dry Season
2015	october	1143	1	1	1	91	114	373	2	10	3	Hot and Dry Season
2015	november	2143	1	5	5	111	179	343	2	15	2	Hot and Dry Season
2015	December	957	1	3	3	98	145	307	2	19	3	Wet Rainy Season
2016	january	1460	1	7	7	80	120	330	2	24	33	Wet Rainy Season
2016	february	1962	1	4	4	69	137	498	1	28	35	Wet Rainy Season
2016	march	199	1	6	6	174	658	486	1	40	51	Wet Rainy Season
2016	april	952	1	3	3	139	397	388	1	31	42	Wet Rainy Season
2016	may	2953	1	5	5	104	136	289	1	1	1	Cool Dry Season
2016	june	2419	1	10	10	137	165	303	1	1	1	Cool Dry Season
2016	july	1686	1	10	10	120	115	300	1	1	1	Cool Dry Season
2016	august	1638	1	9	9	43	150	426	1	2	1	Cool Dry Season
2016	september	181	2	6	6	137	151	515	1	2	2	Hot and Dry Season
2016	october	291	2	4	4	98	185	402	1	2	2	Hot and Dry Season
2016	november	381	2	3	3	95	176	320	1	1	2	Hot and Dry Season
2016	December	2095	2	2	2	101	151	335	1	1	1	Wet Rainy Season
2017	january	123	3	1	1	126	203	387	1	3	4	Wet Rainy Season
2017	february	183	3	8	8	160	195	457	1	2	2	Wet Rainy Season
2017	march	434	3	8	17	195	303	646	1	2	5	Wet Rainy Season
2017	april	1183	3	8	15	168	234	530	1	2	7	Wet Rainy Season
2017	may	4	3	8	12	141	164	414	1	1	10	Cool Dry Season
2017	june	861	3	8	10	114	95	298	1	1	12	Cool Dry Season
2017	july	1010	3	8	17	89	139	332	1	1	15	Cool Dry Season
2017	august	709	3	7	16	52	77	120	1	2	17	Cool Dry Season
2017	september	1318	3	7	15	64	105	190	1	2	19	Hot and Dry Season
2017	october	1417	2	7	14	54	95	100	2	20	20	Hot and Dry Season
2017	november	1580	2	7	8	82	145	347	2	37	18	Hot and Dry Season
2017	December	200	2	7	6	76	122	232	5	32	15	Wet Rainy Season
2018	january	117	2	7	4	62	105	280	5	27	4	Wet Rainy Season
2018	february	523	2	7	2	64	80	314	4	22	20	Wet Rainy Season
2018	march	444	2	7	3	52	104	319	4	17	37	Wet Rainy Season
2018	april	405	2	7	8	114	241	451	3	12	53	Wet Rainy Season
2018	may	365	2	7	4	93	216	445	3	7	69	Cool Dry Season
2018	june	639	2	6	8	52	121	271	2	2	86	Cool Dry Season
2018	july	184	2	6	4	51	111	315	2	2	102	Cool Dry Season
2018	august	298	2	6	8	96	167	585	1	2	118	Cool Dry Season
2018	september	227	2	6	6	52	103	310	1	2	135	Hot and Dry Season
2018	october	261	1	6	6	60	137	321	1	2	151	Hot and Dry Season
2018	november	94	1	6	6	46	141	330	1	2	167	Hot and Dry Season
2018	december	178	1	1	1	75	146	452	1	2	184	Wet Rainy Season
2019	january	136	1	1	82	91	168	431	1	2	200	Wet Rainy Season
2019	february	157	1	5	98	106	189	411	1	2	203	Wet Rainy Season
2019	march	167	1	7	97	122	211	390	1	1	35	Wet Rainy Season
2019	april	172	1	2	92	16	42	314	1	1	34	Wet Rainy Season
2019	may	168	1	5	125	48	141	557	1	1	127	Cool Dry Season
2019	june	173	1	2	95	46	139	488	1	1	16	Cool Dry Season
2019	july	170	1	3	53	45	136	418	1	1	14	Cool Dry Season
2019	august	174	1	4	54	43	134	349	1	2	55	Cool Dry Season
2019	september	163	1	2	72	65	125	415	1	2	38	Hot and Dry Season
2019	october	153	1	4	94	53	104	263	1	2	140	Hot and Dry Season
2019	november	133	1	2	67	104	314	431	1	2	173	Hot and Dry Season
2019	December	93	2	1	73	42	102	295	1	5	91	Wet Rainy Season
2020	january	12	2	1	96	42	100	402	1	9	487	Wet Rainy Season
2020	february	11	2	2	97	32	65	341	1	12	154	Wet Rainy Season
2020	march	33	2	3	80	98	217	503	1	16	107	Wet Rainy Season
2020	april	106	2	4	43	163	120	332	1	19	25	Wet Rainy Season
2020	may	392	2	5	60	31	23	234	1	23	371	Cool Dry Season
2020	june	168	2	9	59	6	88	5	32	26	60	Cool Dry Season
2020	july	690	2	6	46	51	152	439	29	24	197	Cool Dry Season
2020	august	151	1	9	39	62	111	284	26	21	59	Cool Dry Season
2020	september	1264	1	6	36	64	57	272	24	19	39	Hot and Dry Season
2020	october	875	1	4	49	84	89	451	21	17	66	Hot and Dry Season
2020	november	2266	1	4	24	104	121	630	18	15	71	Hot and Dry Season
2020	December	45	1	2	27	110	95	404	15	12	45	Wet Rainy Season
2021	january	1155	1	5	55	118	120	562	12	10	58	Wet Rainy Season
2021	february	417	1	4	54	45	22	595	10	8	114	Wet Rainy Season
2021	march	663	1	2	79	60	79	184	7	6	56	Wet Rainy Season
2021	april	171	1	1	56	120	118	243	4	3	113	Wet Rainy Season
2021	may	174	1	2	32	36	30	383	4	1	78	Cool Dry Season
2021	june	168	1	1	25	51	54	453	3	1	84	Cool Dry Season
2021	july	180	1	2	21	70	65	621	3	1	67	Cool Dry Season
2021	august	156	1	2	32	67	50	360	3	1	38	Cool Dry Season
2021	september	204	1	4	14	59	48	50	3	1	28	Hot and Dry Season
2021	october	108	1	1	61	50	46	70	2	1	37	Hot and Dry Season
2021	november	301	1	2	44	59	58	165	2	1	86	Hot and Dry Season
2021	December	343	1	2	16	69	69	138	2	1	19	Wet Rainy Season
2022	january	396	1	3	24	78	81	383	2	1	35	Wet Rainy Season
2022	february	98	1	1	40	40	31	265	1	1	20	Wet Rainy Season
2022	march	281	1	1	41	48	40	249	1	1	106	Wet Rainy Season
2022	april	190	1	2	43	148	200	490	2	1	74	Wet Rainy Season
2022	may	235	1	1	63	102	93	506	2	1	49	Cool Dry Season
2022	june	212	1	1	67	57	51	305	2	1	50	Cool Dry Season
2022	july	224	1	1	42	12	9	103	1	1	85	Cool Dry Season
2022	august	218	1	1	36	83	57	251	1	1	25	Cool Dry Season
2022	september	301	1	1	22	60	47	154	2	1	31	Hot and Dry Season
2022	october	391	1	1	41	30	36	135	3	1	42	Hot and Dry Season
2022	november	212	1	1	26	26	12	92	3	2	129	Hot and Dry Season
2022	December	569	1	1	37	10	93	213	3	2	22	Wet Rainy Season
2023	january	395	1	1	72	57	41	45	3	2	87	Wet Rainy Season
2023	february	342	1	1	51	83	48	55	3	2	39	Wet Rainy Season
2023	march	984	1	1	28	92	51	60	3	2	31	Wet Rainy Season
2023	april	663	1	1	50	62	42	46	3	2	36	Wet Rainy Season
2023	may	502	1	1	38	49	33	36	3	2	33	Cool Dry Season
2023	june	422	1	1	41	52	48	49	3	2	125	Cool Dry Season
2023	july	382	1	1	25	67	47	51	3	2	36	Cool Dry Season
2023	august	362	1	1	24	67	39	45	3	2	39	Cool Dry Season
2023	september	287	1	1	22	70	43	49	3	2	34	Hot and Dry Season
2023	october	249	1	1	22	68	39	45	3	2	34	Hot and Dry Season
2023	november	249	1	1	22	68	39	45	3	2	34	Hot and Dry Season
2023	December	268	1	1	22	68	39	45	3	2	34	Wet Rainy Season
