# Supplementary material for: Unveiling the Nexus: Sulphur Dioxide Exposure, Proximity to Mining, and Respiratory Illnesses in Kankoyo: A Mixed-Methods Investigation
Source: Int J Environ Res Public Health. 2024 Jun 28;21(7):850. doi: 10.3390/ijerph21070850 (PMC11276504; doi:10.3390/ijerph21070850)
Supplement: Supplementary file 1 [file ijerph-21-00850-s001.zip › DATASETS/SPATIAL-HOTSPOT/mopani - Sheet1.csv]

date	Butondo	kamuchanga	Kankoyo clinic 5	Kantanshi Clinic 3	Kantanshi Clinic 6	Malcom
1/1/2020	1.97	2.49	12.03	0.8	38.7	8.1
6/2/2020	10.67	10.67	2.88	74.13	271	8.13
25/03/2020	14.56	1.78	32.91	14.24	20.58	8.18
18/04/2020	7.2	4.61	105.76	116.45	19.75	1.41
18/05/2020	33.96	6.72	392.24	5.01	21.95	3.07
18/06/2020	72.08	1.54	167.79	75.88	17.72	3.74
26/07/2020	46.09	2.37	690.24	31.72	13.08	3.39
7/8/2020	53.18	315	151.15	9.66	2.03	383.52
11/9/2020	8.26	2.99	1264.19	13.73	3.78	0.7
3/10/2020	14.43	1.76	875.19	20.78	2.71	1.66
13/11/2020	0	1.79	2266.39	17.39	12.63	1.38
9/12/2020	0.71	3.02	44.78	100.77	0	0
		Mixed, Age 30-50s
		Mixed, Age 30-50s
		Mixed, Age 30-50s
		Mixed, Age 30-50s
		Mixed, Age 30-50s
FG2	FG2-SP1	Mixed, Age 40-70s
	FG2-SP2	Mixed, Age 40-70s
	FG2-SP3	Mixed, Age 40-70s
	FG2-SP4	Mixed, Age 40-70s
	FG2-SP5	Mixed, Age 40-70s
	FG2-SP6	Mixed, Age 40-70s
	FG2-SP7	Mixed, Age 15-24
FG3	FG3-SP2	Male, Age 24
	FG3-SP3	Female, Age 58
	FG3-SP4	Male, Age 15
	FG3-SP5	Female, Age not specified
	FG3-SP6	Male, Age 42
	FG3-SP7	Female, Age not specified
	FG3-SP8	Male, Age 80
